# Supplementary material for: Molecular Epidemic Characteristics and Genetic Evolution of Porcine Circovirus Type 2 (PCV2) in Swine Herds of Shanghai, China
Source: Viruses. 2022 Jan 29;14(2):289. doi: 10.3390/v14020289 (PMC8879946; doi:10.3390/v14020289)
Supplement: Supplementary file 1 [file viruses-14-00289-s001.zip]

Archive with 1 entries (1 files):
- viruses-1539778-supplementary.pdf
